# Supplementary material for: A Cancer-Indicative microRNA Pattern in Normal Prostate Tissue
Source: Int J Mol Sci. 2013 Mar 4;14(3):5239–49. doi: 10.3390/ijms14035239 (PMC3634476; doi:10.3390/ijms14035239)
Supplement: Supplementary File 1 — Supplemental Table (XLS, 66 KB) [file ijms-14-05239-s001.xls]

## Sheet: supp. table 1
ID	Age	Malignancy	Group	PSA [ng/ml]	Free PSA [%]	Tumor-stage (pathol)	Gleason-score (pathol)	1st. Expression screen	ID in Schlomm and Hellwinkel et al. 2009 (1)	Group in Schlomm and Hellwinkel et al. 2009 (1)
BBN-12	58	Tumor negative	TN-nPSA-group	0.2	30			yes	39	Healthy
BB-N13	56	Tumor negative	TN-nPSA-group	0.35	25.71			yes	40	Healthy
BB-N15	57	Tumor negative	TN-nPSA-group	0.49	30.61			yes	42	Healthy
BB-N16	54	Tumor negative	TN-nPSA-group	NA	NA			yes
BB-N17	64	Tumor negative	TN-nPSA-group	0.75	24			yes	43	Healthy
BB-N18	48	Tumor negative	TN-nPSA-group	0.84	29.76			yes	44	Healthy
BB-N19	50	Tumor negative	TN-nPSA-group	0.8	38.75			yes	45	Healthy
BBN-32R	57	Tumor negative	TN-nPSA-group	1.12	31.25			yes
BBN-33L	55	Tumor negative	TN-nPSA-group	0.81	24.69			yes
BBN-34R	56	Tumor negative	TN-nPSA-group	0.42	35.71			yes
BBN-36L	57	Tumor negative	TN-nPSA-group	0.82	21.95			yes
BBN-37L	55	Tumor negative	TN-nPSA-group	0.83	24.1			yes
BBN-38R	65	Tumor negative	TN-nPSA-group	0.5	NA			yes
BBN-39L	63	Tumor negative	TN-nPSA-group	0.69	34.78			yes
BBN-4	51	Tumor negative	TN-nPSA-group	0.45	37.87			yes	31	Healthy
BBN-40L	64	Tumor negative	TN-nPSA-group	0.86	27.91			yes
BBN-41L	55	Tumor negative	TN-nPSA-group	1.1	25.45			yes
SBN-109L	80	Tumor negative	TN-hPSA-group	20.54	12.37				57	A
SBN-112L	64	Tumor negative	TN-hPSA-group	NA	NA				58	A
SBN-125R	53	Tumor negative	TN-hPSA-group	6.04	10.6				59	A
SBN-181R	52	Tumor negative	TN-hPSA-group	8.15	18.53				62	A
SBN-192L	66	Tumor negative	TN-hPSA-group	6.28	30.89				63	A
SBN-198L	65	Tumor negative	TN-hPSA-group	13.39	29.42				64	A
SBN-203R	65	Tumor negative	TN-hPSA-group	3.05	31.15				66	A
SBN-206R	77	Tumor negative	TN-hPSA-group	NA	NA				68	A
SBN-51	71	Tumor negative	TN-hPSA-group	3.05	9.18				69	A
SBN-66	70	Tumor negative	TN-hPSA-group	7.52	23.94				70	A
SBN-74	71	Tumor negative	TN-hPSA-group	10.46	18.36				71	A
SBN-77	60	Tumor negative	TN-hPSA-group	6.4	19.69				72	A
SBN-79	60	Tumor negative	TN-hPSA-group	6.36	17.45				73	A
SBN-91R	57	Tumor negative	TN-hPSA-group	6.48	16.67				74	A
CBN-114R	64	Tumor positive	TP-group	NA	NA	pT2c	3+4		109	C
CBN-117R	65	Tumor positive	TP-group	6.02	10.3	pT3a	3+4		111	C
CBN-128R	60	Tumor positive	TP-group	NA	NA	pT2c	3+4		116	C
CBN-140R	52	Tumor positive	TP-group	8.77	8.32	pT2c	3+4		117	C
CBN-143L	?	Tumor positive	TP-group	3.34	15.27	pT3a	3+3		118	C
CBN-145L	57	Tumor positive	TP-group	5.46	20.88	pT2c	3+3		119	C
CBN-148L	53	Tumor positive	TP-group	3.04	15.46	pT2c	3+4		122	C
CBN-149R	62	Tumor positive	TP-group	9.11	9.77	pT2c	3+3		123	C
CBN-152R	63	Tumor positive	TP-group	9.38	6.18	pT2c	3+3		124	C
CBN-154R	66	Tumor positive	TP-group	12.27	14.83	pT3b	3+4		126	C
CBN-155R	57	Tumor positive	TP-group	24.17	28.71	pT2c	3+3		127	C
CBN-156R	66	Tumor positive	TP-group	3.7	12.16	pT2c	3+4		128	C
CBN-157R	65	Tumor positive	TP-group	6.2	4.52	pT2c	3+4		129	C
CBN-161L	54	Tumor positive	TP-group	9.53	5.14	pT2a	4+3		130	C
CBN-162R	58	Tumor positive	TP-group	17.98	13.24	pT3a	4+3		131	C
CBN-166L	62	Tumor positive	TP-group	4.48	7.81	pT2a	3+4		133	C
CBN-171R	58	Tumor positive	TP-group	6.48	6.48	pT2c	3+4		136	C
CBN-175R	65	Tumor positive	TP-group	16.71	6.1	pT2a	4+4		139	C
CBN-178L	54	Tumor positive	TP-group	7.31	7.8	pT2c	3+4		141	C
CBN-40R	64	Tumor positive	TP-group	18.22	9.22	NA	NA		142	C
CBN-46R	64	Tumor positive	TP-group	7.97	7.28	pT2c	4+3		143	C
CBN-47L	66	Tumor positive	TP-group	NA	NA	pT2a	3+4		144	C
CBN-53L	69	Tumor positive	TP-group	4.68	22.86	pT3b	3+4		145	C
CBN-59L	62	Tumor positive	TP-group	7.85	6.62	pT2c	3+4		146	C
CBN-65L	64	Tumor positive	TP-group	5.75	9.91	pT2c	3+3		147	C
CBN-73R	47	Tumor positive	TP-group	NA	NA	pT2c	3+4		149	C
CBN-74R	65	Tumor positive	TP-group	4.02	16.92	pT2c	3+4		150	C
CBN-75L	62	Tumor positive	TP-group	9.82	9.06	pT2c	3+4		151	C
CBN-86L	55	Tumor positive	TP-group	8.39	7.63	pT2c	3+3		152	C
CBN-87R	59	Tumor positive	TP-group	10.62	10.73	pT2c	3+4		153	C
CBN-88L	66	Tumor positive	TP-group	13.99	14.51	pT2c	3+4		154	C
supplemental table 1
Clinico-pathological data of the individuals enclosed in the study and assignment to the groups in this study compared to our previous study on mRNA-patterns in normal tumor adjacent prostate tissues (1).

## Sheet: supp. table 2
miRNA	Applied Biosystems ID / purchase number	in healthy prostate-biopsy tissue pool	Ct signal quality / reliability
hsa-miR-9	abm000002_hsa-miR-9	expressed	acceptable (delta-Ct of duplicates < 1)
hsa-miR-9*	abm000003_hsa-miR-9*	expressed	acceptable (delta-Ct of duplicates < 1)
hsa-miR-10a	abm000004_hsa-miR-10a	expressed	acceptable (delta-Ct of duplicates < 1)
hsa-miR-15a	abm000006_hsa-miR-15a	expressed	acceptable (delta-Ct of duplicates < 1)
hsa-miR-15b	abm000007_hsa-miR-15b	expressed	acceptable (delta-Ct of duplicates < 1)
hsa-miR-16	abm000008_hsa-miR-16	expressed	acceptable (delta-Ct of duplicates < 1)
hsa-miR-17-3p	abm000009_hsa-miR-17-3p	expressed	acceptable (delta-Ct of duplicates < 1)
hsa-miR-17-5p	abm000010_hsa-miR-17-5p	expressed	acceptable (delta-Ct of duplicates < 1)
hsa-miR-19a	abm000011_hsa-miR-19a	expressed	not acceptable (delta-Ct of duplicates ≥ 1)
hsa-miR-20	abm000013_hsa-miR-20	expressed	acceptable (delta-Ct of duplicates < 1)
hsa-miR-21	abm000014_hsa-miR-21	expressed	acceptable (delta-Ct of duplicates < 1)
hsa-miR-23a	abm000016_hsa-miR-23a	expressed	acceptable (delta-Ct of duplicates < 1)
hsa-miR-23b	abm000017_hsa-miR-23b	expressed	acceptable (delta-Ct of duplicates < 1)
hsa-miR-25	abm000019_hsa-miR-25	expressed	acceptable (delta-Ct of duplicates < 1)
hsa-miR-26a	abm000020_hsa-miR-26a	expressed	acceptable (delta-Ct of duplicates < 1)
hsa-miR-26b	abm000021_hsa-miR-26b	expressed	acceptable (delta-Ct of duplicates < 1)
hsa-miR-27a	abm000022_hsa-miR-27a	expressed	not acceptable (delta-Ct of duplicates ≥ 1)
hsa-miR-27b	abm000023_hsa-miR-27b	expressed	not acceptable (delta-Ct of duplicates ≥ 1)
hsa-miR-28	abm000024_hsa-miR-28	expressed	acceptable (delta-Ct of duplicates < 1)
hsa-miR-29a	abm000025_hsa-miR-29a	expressed	not acceptable (delta-Ct of duplicates ≥ 1)
hsa-miR-29b	abm000026_hsa-miR-29b	expressed	not acceptable (delta-Ct of duplicates ≥ 1)
hsa-miR-29c	abm000027_hsa-miR-29c	expressed	acceptable (delta-Ct of duplicates < 1)
hsa-miR-30a-3p	abm000028_hsa-miR-30a-3p	expressed	not acceptable (delta-Ct of duplicates ≥ 1)
hsa-miR-30b	abm000029_hsa-miR-30b	expressed	not acceptable (delta-Ct of duplicates ≥ 1)
hsa-miR-30c	abm000030_hsa-miR-30c	expressed	not acceptable (delta-Ct of duplicates ≥ 1)
hsa-miR-30d	abm000031_hsa-miR-30d	expressed	not acceptable (delta-Ct of duplicates ≥ 1)
hsa-miR-30e	abm000032_hsa-miR-30e	expressed	not acceptable (delta-Ct of duplicates ≥ 1)
hsa-miR-31	abm000033_hsa-miR-31	expressed	not acceptable (delta-Ct of duplicates ≥ 1)
hsa-miR-34a	abm000036_hsa-miR-34a	expressed	acceptable (delta-Ct of duplicates < 1)
hsa-miR-34b	abm000037_hsa-miR-34b	not expressed
hsa-miR-34c	abm000038_hsa-miR-34c	expressed	not acceptable (one replicate failed)
hsa-miR-92	abm000039_hsa-miR-92	expressed	not acceptable (delta-Ct of duplicates ≥ 1)
hsa-miR-95	abm000041_hsa-miR-95	expressed	not acceptable (delta-Ct of duplicates ≥ 1)
hsa-miR-96	abm000042_hsa-miR-96	expressed	not acceptable (delta-Ct of duplicates ≥ 1)
hsa-miR-98	abm000043_hsa-miR-98	expressed	not acceptable (delta-Ct of duplicates ≥ 1)
hsa-miR-99a	abm000044_hsa-miR-99a	expressed	not acceptable (delta-Ct of duplicates ≥ 1)
hsa-miR-100	abm000046_hsa-miR-100	expressed	acceptable (delta-Ct of duplicates < 1)
hsa-miR-103	abm000048_hsa-miR-103	expressed	acceptable (delta-Ct of duplicates < 1)
hsa-miR-104	abm000049_hsa-miR-104	not expressed
hsa-miR-105	abm000050_hsa-miR-105	expressed	acceptable (delta-Ct of duplicates < 1)
hsa-miR-106a	abm000051_hsa-miR-106a	expressed	acceptable (delta-Ct of duplicates < 1)
hsa-miR-107	abm000053_hsa-miR-107	expressed	acceptable (delta-Ct of duplicates < 1)
hsa-miR-122a	abm000054_hsa-miR-122a	not expressed
hsa-miR-124a	abm000055_hsa-miR-124a	expressed	acceptable (delta-Ct of duplicates < 1)
hsa-miR-124b	abm000056_hsa-miR-124b	expressed	acceptable (delta-Ct of duplicates < 1)
hsa-miR-125a	abm000057_hsa-miR-125a	expressed	acceptable (delta-Ct of duplicates < 1)
hsa-miR-125b	abm000058_hsa-miR-125b	expressed	not acceptable (delta-Ct of duplicates ≥ 1)
hsa-miR-126	abm000059_hsa-miR-126	expressed	acceptable (delta-Ct of duplicates < 1)
hsa-miR-127	abm000060_hsa-miR-127	expressed	acceptable (delta-Ct of duplicates < 1)
hsa-miR-128a	abm000061_hsa-miR-128a	expressed	not acceptable (delta-Ct of duplicates ≥ 1)
hsa-miR-128b	abm000062_hsa-miR-128b	expressed	not acceptable (delta-Ct of duplicates ≥ 1)
hsa-miR-129	abm000063_hsa-miR-129	expressed	acceptable (delta-Ct of duplicates < 1)
hsa-miR-130a	abm000064_hsa-miR-130a	expressed	acceptable (delta-Ct of duplicates < 1)
hsa-miR-130b	abm000065_hsa-miR-130b	expressed	acceptable (delta-Ct of duplicates < 1)
hsa-miR-132	abm000066_hsa-miR-132	expressed	acceptable (delta-Ct of duplicates < 1)
hsa-miR-133a	abm000067_hsa-miR-133a	expressed	acceptable (delta-Ct of duplicates < 1)
hsa-miR-133b	abm000068_hsa-miR-133b	expressed	acceptable (delta-Ct of duplicates < 1)
hsa-miR-134	abm000069_hsa-miR-134	expressed	acceptable (delta-Ct of duplicates < 1)
hsa-miR-135a	abm000070_hsa-miR-135a	expressed	acceptable (delta-Ct of duplicates < 1)
hsa-miR-135b	abm000071_hsa-miR-135b	expressed	not acceptable (delta-Ct of duplicates ≥ 1)
hsa-miR-137	abm000073_hsa-miR-137	not expressed
hsa-miR-138	abm000074_hsa-miR-138	expressed	not acceptable (one replicate failed)
hsa-miR-139	abm000075_hsa-miR-139	expressed	acceptable (delta-Ct of duplicates < 1)
hsa-miR-140	abm000076_hsa-miR-140	expressed	acceptable (delta-Ct of duplicates < 1)
hsa-miR-141	abm000077_hsa-miR-141	expressed	not acceptable (delta-Ct of duplicates ≥ 1)
hsa-miR-142-3p	abm000078_hsa-miR-142-3p	expressed	not acceptable (delta-Ct of duplicates ≥ 1)
hsa-miR-142-5p	abm000079_hsa-miR-142-5p	expressed	not acceptable (one replicate failed)
hsa-miR-144	abm000081_hsa-miR-144	not expressed
hsa-miR-145	abm000082_hsa-miR-145	expressed	acceptable (delta-Ct of duplicates < 1)
hsa-miR-146	abm000083_hsa-miR-146	expressed	acceptable (delta-Ct of duplicates < 1)
hsa-miR-147	abm000084_hsa-miR-147	not expressed
hsa-miR-148a	abm000085_hsa-miR-148a	expressed	acceptable (delta-Ct of duplicates < 1)
hsa-miR-149	abm000087_hsa-miR-149	expressed	acceptable (delta-Ct of duplicates < 1)
hsa-miR-150	abm000088_hsa-miR-150	expressed	not acceptable (delta-Ct of duplicates ≥ 1)
hsa-miR-151	abm000089_hsa-miR-151	expressed	not acceptable (delta-Ct of duplicates ≥ 1)
hsa-miR-152	abm000090_hsa-miR-152	expressed	acceptable (delta-Ct of duplicates < 1)
hsa-miR-154	abm000092_hsa-miR-154	expressed	acceptable (delta-Ct of duplicates < 1)
hsa-miR-154*	abm000093_hsa-miR-154*	not expressed
hsa-miR-155	abm000094_hsa-miR-155	expressed	acceptable (delta-Ct of duplicates < 1)
hsa-miR-181a	abm000095_hsa-miR-181a	expressed	acceptable (delta-Ct of duplicates < 1)
hsa-miR-181b	abm000096_hsa-miR-181b	expressed	acceptable (delta-Ct of duplicates < 1)
hsa-miR-181c	abm000097_hsa-miR-181c	expressed	acceptable (delta-Ct of duplicates < 1)
hsa-miR-182	abm000098_hsa-miR-182	expressed	acceptable (delta-Ct of duplicates < 1)
hsa-miR-182*	abm000099_hsa-miR-182*	expressed	not acceptable (one replicate failed)
hsa-miR-183	abm000100_hsa-miR-183	expressed	acceptable (delta-Ct of duplicates < 1)
hsa-miR-184	abm000101_hsa-miR-184	expressed	not acceptable (delta-Ct of duplicates ≥ 1)
hsa-miR-185	abm000102_hsa-miR-185	expressed	acceptable (delta-Ct of duplicates < 1)
hsa-miR-186	abm000103_hsa-miR-186	expressed	acceptable (delta-Ct of duplicates < 1)
hsa-miR-187	abm000104_hsa-miR-187	expressed	acceptable (delta-Ct of duplicates < 1)
hsa-miR-189	abm000106_hsa-miR-189	expressed	not acceptable (one replicate failed)
hsa-miR-190	abm000107_hsa-miR-190	not expressed
hsa-miR-191	abm000108_hsa-miR-191	expressed	acceptable (delta-Ct of duplicates < 1)
hsa-miR-193	abm000109_hsa-miR-193	expressed	not acceptable (delta-Ct of duplicates ≥ 1)
hsa-miR-194	abm000110_hsa-miR-194	expressed	acceptable (delta-Ct of duplicates < 1)
hsa-miR-195	abm000111_hsa-miR-195	expressed	acceptable (delta-Ct of duplicates < 1)
hsa-miR-197	abm000112_hsa-miR-197	expressed	acceptable (delta-Ct of duplicates < 1)
hsa-miR-198	abm000113_hsa-miR-198	expressed	acceptable (delta-Ct of duplicates < 1)
hsa-miR-199a	abm000114_hsa-miR-199a	expressed	acceptable (delta-Ct of duplicates < 1)
hsa-miR-199a*	abm000115_hsa-miR-199a*	expressed	acceptable (delta-Ct of duplicates < 1)
hsa-miR-199b	abm000116_hsa-miR-199b	expressed	acceptable (delta-Ct of duplicates < 1)
hsa-miR-199-s	abm000117_hsa-miR-199-s	expressed	acceptable (delta-Ct of duplicates < 1)
hsa-miR-200a	abm000118_hsa-miR-200a	expressed	acceptable (delta-Ct of duplicates < 1)
hsa-miR-200b	abm000119_hsa-miR-200b	expressed	acceptable (delta-Ct of duplicates < 1)
hsa-miR-200c	abm000120_hsa-miR-200c	expressed	acceptable (delta-Ct of duplicates < 1)
hsa-miR-203	abm000121_hsa-miR-203	expressed	acceptable (delta-Ct of duplicates < 1)
hsa-miR-204	abm000122_hsa-miR-204	expressed	acceptable (delta-Ct of duplicates < 1)
hsa-miR-205	abm000123_hsa-miR-205	expressed	acceptable (delta-Ct of duplicates < 1)
hsa-miR-210	abm000126_hsa-miR-210	expressed	acceptable (delta-Ct of duplicates < 1)
hsa-miR-211	abm000127_hsa-miR-211	not expressed
hsa-miR-213	abm000128_hsa-miR-213	expressed	not acceptable (one replicate failed)
hsa-miR-214	abm000129_hsa-miR-214	expressed	acceptable (delta-Ct of duplicates < 1)
hsa-miR-215	abm000130_hsa-miR-215	expressed	acceptable (delta-Ct of duplicates < 1)
hsa-miR-216	abm000131_hsa-miR-216	expressed	not acceptable (one replicate failed)
hsa-miR-218	abm000133_hsa-miR-218	expressed	acceptable (delta-Ct of duplicates < 1)
hsa-miR-219	abm000134_hsa-miR-219	not expressed
hsa-miR-220	abm000135_hsa-miR-220	not expressed
hsa-miR-221	abm000136_hsa-miR-221	expressed	acceptable (delta-Ct of duplicates < 1)
hsa-miR-222	abm000137_hsa-miR-222	expressed	acceptable (delta-Ct of duplicates < 1)
hsa-miR-223	abm000138_hsa-miR-223	expressed	acceptable (delta-Ct of duplicates < 1)
hsa-miR-224	abm000139_hsa-miR-224	expressed	acceptable (delta-Ct of duplicates < 1)
hsa-miR-296	abm000140_hsa-miR-296	expressed	acceptable (delta-Ct of duplicates < 1)
hsa-miR-299	abm000141_hsa-miR-299	expressed	acceptable (delta-Ct of duplicates < 1)
hsa-miR-301	abm000142_hsa-miR-301	expressed	not acceptable (one replicate failed)
hsa-miR-302a	abm000143_hsa-miR-302a	expressed	not acceptable (one replicate failed)
hsa-miR-302b	abm000144_hsa-miR-302b	not expressed
hsa-miR-302b*	abm000145_hsa-miR-302b*	not expressed
hsa-miR-302c	abm000146_hsa-miR-302c	not expressed
hsa-miR-302c*	abm000147_hsa-miR-302c*	not expressed
hsa-miR-302d	abm000148_hsa-miR-302d	not expressed
hsa-miR-320	abm000149_hsa-miR-320	expressed	acceptable (delta-Ct of duplicates < 1)
hsa-miR-323	abm000151_hsa-miR-323	expressed	acceptable (delta-Ct of duplicates < 1)
hsa-miR-324-5p	abm000153_hsa-miR-324-5p	expressed	acceptable (delta-Ct of duplicates < 1)
hsa-miR-325	abm000154_hsa-miR-325	not expressed
hsa-miR-326	abm000155_hsa-miR-326	expressed	not acceptable (delta-Ct of duplicates ≥ 1)
hsa-miR-328	abm000156_hsa-miR-328	expressed	acceptable (delta-Ct of duplicates < 1)
hsa-miR-330	abm000157_hsa-miR-330	expressed	acceptable (delta-Ct of duplicates < 1)
hsa-miR-331	abm000158_hsa-miR-331	expressed	acceptable (delta-Ct of duplicates < 1)
hsa-miR-335	abm000159_hsa-miR-335	expressed	acceptable (delta-Ct of duplicates < 1)
hsa-miR-337	abm000160_hsa-miR-337	not expressed
hsa-miR-338	abm000161_hsa-miR-338	expressed	not acceptable (one replicate failed)
hsa-miR-339	abm000162_hsa-miR-339	expressed	acceptable (delta-Ct of duplicates < 1)
hsa-miR-340	abm000163_hsa-miR-340	expressed	not acceptable (delta-Ct of duplicates ≥ 1)
hsa-miR-342	abm000164_hsa-miR-342	expressed	acceptable (delta-Ct of duplicates < 1)
hsa-miR-367	abm000166_hsa-miR-367	not expressed
hsa-miR-368	abm000167_hsa-miR-368	not expressed
hsa-miR-370	abm000169_hsa-miR-370	expressed	not acceptable (delta-Ct of duplicates ≥ 1)
hsa-miR-371	abm000170_hsa-miR-371	not expressed
hsa-miR-372	abm000171_hsa-miR-372	not expressed
hsa-miR-373	abm000172_hsa-miR-373	expressed	not acceptable (one replicate failed)
hsa-miR-373*	abm000173_hsa-miR-373*	not expressed
hsa-miR-374	abm000174_hsa-miR-374	expressed	acceptable (delta-Ct of duplicates < 1)
hsa-let-7a	abm000175_hsa-let-7a	expressed	acceptable (delta-Ct of duplicates < 1)
hsa-let-7b	abm000176_hsa-let-7b	expressed	acceptable (delta-Ct of duplicates < 1)
hsa-let-7d	abm000177_hsa-let-7d	expressed	acceptable (delta-Ct of duplicates < 1)
hsa-let-7e	abm000178_hsa-let-7e	expressed	acceptable (delta-Ct of duplicates < 1)
hsa-let-7g	abm000179_hsa-let-7g	expressed	acceptable (delta-Ct of duplicates < 1)
hsa-let-7i	abm000180_has-let-7i	expressed	acceptable (delta-Ct of duplicates < 1)
supplemental table 2
microRNAs screened in this study, purchase numbers of the respective real-time RT-PCR assays from Applied Biosystems and expression information on the initial expression experiment on the healthy control tissue pool.
